# Supplementary material for: Shedding Light on Patterns of Unconventional Expression of Opsin Genes in Hydra vulgaris
Source: Integr Comp Biol. 2025 Jun 23;65(3):648–60. doi: 10.1093/icb/icaf100 (PMC12464818; doi:10.1093/icb/icaf100)
Supplement: icaf100_Supplemental_Files [file icaf100_supplemental_files.zip]

Archive with 4 entries (4 files):
- icb-2025-0124-File007.pdf
- icb-2025-0124-File008.pdf
- icb-2025-0124-File009.pdf
- icb-2025-0124-File010.pdf
